# Supplementary material for: Antibiotic hyper-resistance in a class I aminoacyl-tRNA synthetase with altered active site signature motif
Source: Nat Commun. 2023 Sep 7;14:5498. doi: 10.1038/s41467-023-41244-3 (PMC10485003; doi:10.1038/s41467-023-41244-3)
Supplement: Supplementary file 3 — Source Data [file 41467_2023_41244_MOESM3_ESM.xlsx]

## Sheet: General remarks
	General remarks:
	This document containes embedded data packages containing relevant source data. The package is a MS Excell shell container allowing deposition of data within MS Excell in their original format in which they were acquired or processed. This means, that adequate software besides MS Excell (i.e. image wiever, PDF reader, ChemDraw) will be needed to read these files. The embedded file is opened by a …
	Additional remarks:
	A security promt will pop-up during the initial opening of the embedded files. Please accept the prompt to open the embedded data file. Depending on security settings of the operating system, displaying of the embedded data might be restriccted or blocked. To view the data in this case, please follow these instructions:
	Right-mouse click on the embedded data file (Step 1)
	Navigate to: "Packager Shell Object" (Step 2)		Preferred way of activating embedded package files in MS Excell
	Left-mouse click the command "Activate Contents" (Step 3)
	Alternatively:
	Right-mouse click on the embedded data file (Step a)
	Navigate to: "Packager Shell Object" (Step b)
	Left-mouse click the command "Properties" (Step c)
	In the properties dialog chek the option "Unblock" (Step d)
	Apply the changes and close the properties dialog window by pressing "OK" (Step e)
			Alternate way of activating embedded package files in MS Excell

## Sheet: Fig. 1
	Output from analysis software (GraphPad Prism, SV: 6.01)												Calculated values represented on the figure
			Value	SD					Value	SD
	wt-ALHH-DrIleRS2 mupirocin inhibition towards Ile	KM / μM	46.11	2.879	Repl1		mut-HVGH-DrIleRS2 mupirocin inhibition towards Ile	KM / μM	17.23	0.5216	Repl1
		KI / μM	6750	694				KI / μM	8117	300
		VM / μM min-1	0.05538	0.0009142				VM / μM min-1	0.0734	0.0005166				Repl1	Repl2	Repl3
		kcat / s-1	46.15	0.761833				kcat / s-1	24.4667	0.1722				kcat / KM / [μM-1 s-1]
		kcat / KM / [μM-1 s-1]	1.00087					kcat / KM / [μM-1 s-1]	1.42				WT	1.00087	1.03884	1.06475
													MUT	1.42	1.42052	1.30934
		KM / μM	43.47	2.959	Repl2			KM / μM	17.09	1.109	Repl2		FOLD Change	1.41877	1.36741	1.22971
		KI / μM	7223	770				KI / μM	7.757	0.5751			FOLD Change, average	1.33863
		VM / μM min-1	0.05419	0.0009568				VM / μM min-1	0.07283	0.001096			Fold Change, SD	0.0977598
		kcat / s-1	45.1583	0.797333				kcat / s-1	24.2767	0.365333
		kcat / KM / [μM-1 s-1]	1.03884					kcat / KM / [μM-1 s-1]	1.42052					Repl1	Repl2	Repl3
														KI / μM
		KM / μM	43.5	3.061	Repl3			KM / μM	19.31	0.8129	Repl3		WT	6750	7223	5953
		KI / μM	5953	615				KI / μM	8.418	0.4062			MUT	8.117	7.757	8.418
		VM / μM min-1	0.05558	0.001016				VM / μM min-1	0.07585	0.0007727			FOLD Change	831.588	931.159	707.175
		kcat / s-1	46.3167	0.846667				kcat / s-1	25.2833	0.257567			FOLD Change, average	823.307
		kcat / KM / [μM-1 s-1]	1.06475					kcat / KM / [μM-1 s-1]	1.30934				Fold Change, SD	112.221
			Value	SD					Value	SD
	wt-HVGH-TtIleRS2 mupirocin inhibition towards Ile	KM / μM	17.83	0.8436	Repl1		mut-GVHH-TtIleRS2 mupirocin inhibition towards Ile	KM / μM	40.94	1.311	Repl1
		KI / μM	0.1896	0.009903				KI / μM	34.12	1.384				Repl1	Repl2	Repl3
		VM / μM min-1	0.05943	0.0004837				VM / μM min-1	0.05533	0.0003878				kcat / KM / [μM-1 s-1]
		kcat / s-1	28.3	0.230333				kcat / s-1	6.83086	0.184667			WT	1.59	1.48	1.51
		kcat / KM / [μM-1 s-1]	1.58721					kcat / KM / [μM-1 s-1]	0.166851				MUT	0.17	0.17	0.17
													FOLD Change	9.35294	8.70588	8.88235
		KM / μM	19.41	1.021	Repl2			KM / μM	40.59	2.662	Repl2		FOLD Change, average	8.98039
		KI / μM	0.204	0.01189				KI / μM	34.51	2.882			Fold Change, SD	0.334485
		VM / μM min-1	0.06046	0.0005605				VM / μM min-1	0.05586	0.0007996
		kcat / s-1	28.7905	0.266905				kcat / s-1	6.8963	0.380762				Repl1	Repl2	Repl3
		kcat / KM / [μM-1 s-1]	1.48328					kcat / KM / [μM-1 s-1]	0.169901					KI / μM
													WT	0.19	0.2	0.2
		KM / μM	18.76	1.39	Repl3			KM / μM	43.18	3.042	Repl3		MUT	34	35	36
		KI / μM	0.1953	0.01599				KI / μM	36.11	3.245			FOLD Change	178.947	175	180
		VM / μM min-1	0.05968	0.0007725				VM / μM min-1	0.05706	0.000898			FOLD Change, average	177.982
		kcat / s-1	28.419	0.367857				kcat / s-1	7.04444	0.427619			Fold Change, SD	2.63596
		kcat / KM / [μM-1 s-1]	1.51487					kcat / KM / [μM-1 s-1]	0.163141
			Value	SD					Value	SD
	wt-HVGH-PmIleRS2 mupirocin inhibition towards Ile	KM / μM	48.13	1.976	Repl1		mut-GVHH-PmIleRS2 mupirocin inhibition towards Ile	KM / μM	248.9	10.36	Repl1
		KI / μM	1.04	0.04434				KI / μM	470	20				Repl1	Repl2	Repl3
		VM / μM min-1	0.07602	0.0008857				VM / μM min-1	0.1122	0.001362				kcat / KM / [μM-1 s-1]
		kcat / s-1	63.35	0.421762				kcat / s-1	6.23333	0.648571			WT	1.31623	1.35992	1.4137
		kcat / KM / [μM-1 s-1]	1.31623					kcat / KM / [μM-1 s-1]	0.0250435				MUT	0.0250435	0.0250435	0.0250435
													FOLD Change	52.5576	54.3021	56.4498
		KM / μM	49.28	2.506	Repl2			KM / μM	241	9.334	Repl2		FOLD Change, average	54.4365
		KI / μM	0.9943	0.05225				KI / μM	480	20			Fold Change, SD	1.12561
		VM / μM min-1	0.08042	0.00117				VM / μM min-1	0.1111	0.001238
		kcat / s-1	67.0167	0.557143				kcat / s-1	6.17222	0.589524				Repl1	Repl2	Repl3
		kcat / KM / [μM-1 s-1]	1.35992					kcat / KM / [μM-1 s-1]	0.0256109					KI / μM
													WT	1.04	0.9943	1.184
		KM / μM	47.8	5.385	Repl3			KM / μM	222.5	10.1	Repl3		MUT	470	480	420
		KI / μM	1.184	0.1403				KI / μM	420	20			FOLD Change	451.923	482.752	354.73
		VM / μM min-1	0.08109	0.00258				VM / μM min-1	0.1106	0.001407			FOLD Change, average	429.801
		kcat / s-1	67.575	1.22857				kcat / s-1	6.14444	0.67			Fold Change, SD	38.5765
		kcat / KM / [μM-1 s-1]	1.4137					kcat / KM / [μM-1 s-1]	0.0276155

## Sheet: Fig. 2
	Source files for phylogenetic analysis in proprietary .nwk ans .aln formats
	Please double click on the icon to open the embedded file. For more information, consult the "General remarks" sheet

## Sheet: Suppl. fig. 2
	Enzyme kinetic time courses (initial enzyme volocity versus time) with varying mupirocin concentrations
	Raw data for determination of KI(MUP) towards ATP for wt-ALHH-DrIleRS2
	c (ATP) / mM	c (mupirocin) = 0.0 mM			c (mupirocin) = 5.0 mM			c (mupirocin) = 10.0 mM			c (mupirocin) = 15.0 mM			c (mupirocin) = 20.0 mM			c (mupirocin) = 25 mM
		vo / mM min-1			vo / mM min-1			vo / mM min-1			vo / mM min-1			vo / mM min-1			vo / mM min-1
		Replica 1	Replica 2	Replica 3	Replica 1	Replica 2	Replica 3	Replica 1	Replica 2	Replica 3	Replica 1	Replica 2	Replica 3	Replica 1	Replica 2	Replica 3	Replica 1	Replica 2	Replica 3
	0.5	0.029118	0.028513	0.029839	0.023682	0.022581	0.024211	0.019445	0.019173	0.019597	0.013679	0.014509	0.014024	0.012308	0.011975	0.012781	0.008792	0.00979	0.009143
	1	0.039932	0.039995	0.041432	0.035278	0.035656	0.03641	0.029568	0.028106	0.029524	0.023806	0.024021	0.024199	0.020267	0.020465	0.019661	0.017158	0.01763	0.017406
	2.5	0.053646	0.0562096	0.0530364	0.0475091	0.0495132	0.05105	0.0446127	0.045828	0.045723	0.0398842	0.0399835	0.041052	0.036064	0.036862	0.036934	0.03106	0.033	0.028773
	5	0.0598276	0.0598204	0.0585911	0.056589	0.055443	0.058479	0.054274	0.056335	0.056186	0.0502485	0.0503443	0.052089	0.0467399	0.047598	0.04884	0.0423973	0.0440792	0.042007
	10	0.0629114	0.0628001	0.0631416	0.0598732	0.05899	0.064766	0.0609626	0.062257	0.06179	0.056099	0.056633	0.057365	0.0546099	0.055885	0.055416	0.0520379	0.050698	0.053922
	Raw data for determination of KI(MUP) towards Ile for wt-ALHH-DrIleRS2
	c (Ile) / μM	c (mupirocin) = 0.0 mM			c (mupirocin) = 2.0 mM			c (mupirocin) = 5.0 mM			c (mupirocin) = 10.0 mM			c (mupirocin) = 25.0 mM
		vo / mM min-1			vo / mM min-1			vo / mM min-1			vo / mM min-1			vo / mM min-1
		Replica 1	Replica 2	Replica 3	Replica 1	Replica 2	Replica 3	Replica 1	Replica 2	Replica 3	Replica 1	Replica 2	Replica 3	Replica 1	Replica 2	Replica 3
	10	0.008608	0.010458	0.009131	0.006704	0.007694	0.007819	0.00848	0.008054	0.007144	0.004455	0.00532	0.004299	0.003	0.0032	0.003121
	20	0.018698	0.016852	0.016848	0.01324	0.012884	0.01298	0.011776	0.012218	0.011489	0.007804	0.010293	0.007404	0.0036	0.0044	0.003991
	40	0.02735	0.026483	0.027543	0.020277	0.022432	0.020461	0.019211	0.021109	0.018629	0.014494	0.016003	0.014461	0.0074	0.0071	0.008139
	80	0.0345846	0.0356302	0.0378947	0.029151	0.0283192	0.029878	0.0302096	0.030426	0.031766	0.022338	0.024094	0.022269	0.0137	0.0147	0.014096
	200	0.045439	0.04435	0.0463302	0.0398416	0.039469	0.041348	0.041973	0.042713	0.043604	0.035304	0.034468	0.035554	0.0269	0.02755	0.0252805
	500	0.050425	0.0505	0.048773	0.049954	0.048483	0.049253	0.048016	0.0480159	0.049079	0.0446703	0.046104	0.0456302	0.0392	0.0375	0.0364704
	Raw data for determination of KI(MUP) towards ATP for mut-HVGH-DrIleRS2
	c (ATP) / mM	c (mupirocin) = 0.0 μM			c (mupirocin) = 5.0 μM			c (mupirocin) = 10.0 μM			c (mupirocin) = 25.0 μM			c (mupirocin) = 50.0 μM			c (mupirocin) = 100.0 μM
		vo / mM min-1			vo / mM min-1			vo / mM min-1			vo / mM min-1			vo / mM min-1			vo / mM min-1
		Replica 1	Replica 2	Replica 3	Replica 1	Replica 2	Replica 3	Replica 1	Replica 2	Replica 3	Replica 1	Replica 2	Replica 3	Replica 1	Replica 2	Replica 3	Replica 1	Replica 2	Replica 3
	0.5	0.03717	0.0397088	0.038269	0.033265	0.034835	0.034582	0.029366	0.028027	0.030073	0.019099	0.017632	0.019213	0.012515	0.013164	0.012517	0.004896	0.004482	0.004572
	1	0.0520376	0.0542045	0.050584	0.045144	0.047398	0.045614	0.042186	0.0430774	0.04326	0.031546	0.0293319	0.030914	0.020676	0.020604	0.020874	0.0113396	0.013221	0.012799
	2.5	0.063776	0.0625373	0.065781	0.056736	0.0587978	0.059072	0.055856	0.054671	0.05833	0.0453418	0.046403	0.045205	0.034856	0.036509	0.035349	0.025962	0.025381	0.026082
	5	0.069478	0.066859	0.068975	0.064692	0.062921	0.063787	0.064046	0.06224	0.065148	0.05626	0.055911	0.058603	0.049359	0.048935	0.048987	0.0379044	0.039122	0.037998
	10	0.0702924	0.070949	0.074285	0.067741	0.069593	0.070148	0.066558	0.066086	0.068375	0.0631625	0.0605983	0.061023	0.057471	0.056219	0.058733	0.050293	0.049293	0.051513
	Raw data for determination of KI(MUP) towards Ile for mut-HVGH-DrIleRS2
	c (Ile) / μM	c (mupirocin) = 0.0 μM			c (mupirocin) = 5.0 μM			c (mupirocin) = 10.0 μM			c (mupirocin) = 25.0 μM			c (mupirocin) = 50.0 μM			c (mupirocin) = 100.0 μM
		vo / mM min-1			vo / mM min-1			vo / mM min-1			vo / mM min-1			vo / mM min-1			vo / mM min-1
		Replica 1	Replica 2	Replica 3	Replica 1	Replica 2	Replica 3	Replica 1	Replica 2	Replica 3	Replica 1	Replica 2	Replica 3	Replica 1	Replica 2	Replica 3	Replica 1	Replica 2	Replica 3
	5	0.016593	0.016542	0.015826	0.012904	0.010749	0.01073	0.007687	0.008414	0.007929	0.004473	0.00286	0.003808	0.002999	0.008048	0.003024	0.001538	0.001541	0.00159
	10	0.026222	0.025982	0.025403	0.019945	0.018473	0.01868	0.014743	0.012421	0.014025	0.008288	0.005422	0.007786	0.005153	0.0041187	0.005521	0.002909	0.002914	0.002849
	25	0.043371	0.044497	0.043547	0.036293	0.035207	0.035667	0.028773	0.026792	0.028798	0.018591	0.018981	0.019141	0.012915	0.013856	0.011656	0.007122	0.007296	0.006954
	50	0.0535724	0.055716	0.0514	0.0468966	0.047828	0.047661	0.0420077	0.03976	0.042222	0.030346	0.030478	0.030117	0.021398	0.021662	0.021038	0.01325	0.013438	0.012925
	100	0.0636791	0.061554	0.06319	0.057115	0.056723	0.056427	0.051887	0.052813	0.055176	0.042492	0.041053	0.043503	0.03443	0.032249	0.032006	0.022271	0.022022	0.021457
	250	0.0701481	0.06724	0.073728	0.06618	0.068957	0.0659004	0.0630654	0.059148	0.0651846	0.0554308	0.055789	0.056544	0.050038	0.049811	0.049899	0.037899	0.037324	0.036246
	Raw data for determination of KI(MUP) towards ATP for wt-HVGH-TtIleRS2
	c (ATP) / mM	c (mupirocin) = 0.0 μM			c (mupirocin) = 0.25 μM			c (mupirocin) = 0.5 μM			c (mupirocin) = 1.0 μM			c (mupirocin) = 2.5 μM			c (mupirocin) = 5.0 μM
		vo / mM min-1			vo / mM min-1			vo / mM min-1			vo / mM min-1			vo / mM min-1			vo / mM min-1
		Replica 1	Replica 2	Replica 3	Replica 1	Replica 2	Replica 3	Replica 1	Replica 2	Replica 3	Replica 1	Replica 2	Replica 3	Replica 1	Replica 2	Replica 3	Replica 1	Replica 2	Replica 3
	0.5	0.012257	0.012582	0.012106	0.005447	0.006249	0.008776	0.003217	0.003732	0.003339	0.001934	0.002275	0.001002	0.000698	0.0006	0.000148	0.000443	0.00114	0.00118
	1	0.020614	0.019307	0.022693	0.009888	0.009332	0.0105984	0.007537	0.0075069	0.00747	0.004027	0.003772	0.00474	0.003278	0.001375	0.001578	0.00037	0.00115	0.000986
	2.5	0.034376	0.033014	0.03666	0.019042	0.021899	0.021287	0.014148	0.016532	0.016465	0.009613	0.011455	0.011932	0.004053	0.002955	0.005246	0.003094	0.002403	0.002602
	5	0.044854	0.044787	0.049244	0.032325	0.032685	0.031598	0.023406	0.023997	0.027269	0.019858	0.02034	0.0161504	0.007967	0.009183	0.011472	0.00527	0.007088	0.006586
	10	0.054059	0.053422	0.051237	0.044344	0.046816	0.0451123	0.036656	0.038549	0.038939	0.029013	0.02831	0.025345	0.015325	0.017077	0.016796	0.010015	0.009437	0.013332
	15	0.057673	0.055974	0.055765	0.047203	0.050169	0.050862	0.041875	0.043787	0.043403	0.035652	0.03315	0.03301	0.024413	0.0241	0.020367	0.014091	0.013293	0.017445
	Raw data for determination of KI(MUP) towards Ile for wt-HVGH-TtIleRS2
	c (Ile) / μM	c (mupirocin) = 0.0 μM			c (mupirocin) = 0.25 μM			c (mupirocin) = 0.5 μM			c (mupirocin) = 1.0 μM			c (mupirocin) = 5.0 μM			c (mupirocin) = 10.0 μM
		vo / mM min-1			vo / mM min-1			vo / mM min-1			vo / mM min-1			vo / mM min-1			vo / mM min-1
		Replica 1	Replica 2	Replica 3	Replica 1	Replica 2	Replica 3	Replica 1	Replica 2	Replica 3	Replica 1	Replica 2	Replica 3	Replica 1	Replica 2	Replica 3	Replica 1	Replica 2	Replica 3
	5	0.013484	0.012229	0.012525	0.006117	0.006724	0.007331	0.003487	0.003584	0.004215	0.001801	0.001606	0.00213	0.001369	0.001022	0.000708	0.00013	5e-05	0.00018
	15	0.027807	0.027192	0.026573	0.016901	0.016002	0.015955	0.010368	0.011352	0.011337	0.006268	0.006035	0.00608	0.002125	0.003162	0.003068	0.00148	0.00072	0.00046
	50	0.043691	0.043448	0.044197	0.032683	0.032002	0.032283	0.023905	0.025617	0.025303	0.016126	0.016335	0.01627	0.006761	0.0065908	0.005953	0.00372	0.00331	0.00384
	100	0.05039	0.051105	0.050975	0.042139	0.042843	0.040355	0.035434	0.035338	0.035128	0.0275017	0.0279402	0.024918	0.011291	0.010789	0.011334	0.00666	0.00687	0.00702
	250	0.05535	0.053833	0.05531	0.0514906	0.0504934	0.051954	0.0465237	0.047917	0.04618	0.0398539	0.040618	0.038701	0.021731	0.0201011	0.022472	0.01344	0.01334	0.01358
	500	0.058118	0.058965	0.060961	0.055278	0.056137	0.054738	0.052609	0.056459	0.051259	0.0485013	0.0479621	0.0464771	0.0302129	0.0302751	0.0333757	0.02191	0.02198	0.01987
	Raw data for determination of KI(MUP) towards ATP for mut-GVHH-TtIleRS2
	c (ATP) / mM	c (mupirocin) = 0.0 μM			c (mupirocin) = 10.0 μM			c (mupirocin) = 25.0 μM			c (mupirocin) = 50.0 μM			c (mupirocin) = 100.0 μM			c (mupirocin) = 200.0 μM
		vo / mM min-1			vo / mM min-1			vo / mM min-1			vo / mM min-1			vo / mM min-1			vo / mM min-1
		Replica 1	Replica 2	Replica 3	Replica 1	Replica 2	Replica 3	Replica 1	Replica 2	Replica 3	Replica 1	Replica 2	Replica 3	Replica 1	Replica 2	Replica 3	Replica 1	Replica 2	Replica 3
	0.5	0.009502	0.009441	0.007672	0.003228	0.006525	0.006355	0.003194	0.005032	0.005884	0.003582	0.003318	0.003325	0.00225	0.002052	0.002617	0.001871	0.000966	0.001469
	1	0.018227	0.016427	0.016988	0.015165	0.013486	0.011364	0.010668	0.009431	0.00942	0.007169	0.007031	0.007119	0.003823	0.004822	0.00529	0.002335	0.002548	0.002327
	2.5	0.029684	0.027021	0.024955	0.022995	0.022327	0.021647	0.019066	0.019667	0.020246	0.01524	0.01474	0.012992	0.009256	0.010481	0.01057	0.005915	0.005835	0.005492
	5	0.039299	0.040382	0.0362297	0.034708	0.0316718	0.029508	0.02681	0.031088	0.028602	0.025167	0.024092	0.022036	0.016728	0.017977	0.017047	0.010784	0.010839	0.010526
	10	0.04901	0.046166	0.046232	0.044359	0.043758	0.04818	0.03917	0.041072	0.041006	0.027844	0.034608	0.034608	0.029216	0.027929	0.02936	0.019601	0.020193	0.019919
	15	0.054091	0.050575	0.054211	0.052837	0.048826	0.044468	0.045037	0.045331	0.0490895	0.040554	0.040439	0.0415068	0.03669	0.036381	0.0343018	0.025403	0.025964	0.0253214
	Raw data for determination of KI(MUP) towards Ile for mut-GVHH-TtIleRS2
	c (Ile) / μM	c (mupirocin) = 0.0 μM			c (mupirocin) = 10.0 μM			c (mupirocin) = 25.0 μM			c (mupirocin) = 50.0 μM			c (mupirocin) = 100.0 μM			c (mupirocin) = 200.0 μM
		vo / mM min-1			vo / mM min-1			vo / mM min-1			vo / mM min-1			vo / mM min-1			vo / mM min-1
		Replica 1	Replica 2	Replica 3	Replica 1	Replica 2	Replica 3	Replica 1	Replica 2	Replica 3	Replica 1	Replica 2	Replica 3	Replica 1	Replica 2	Replica 3	Replica 1	Replica 2	Replica 3
	5	0.005567	0.005427	0.005318	0.004012	0.004283	0.004177	0.003643	0.003337	0.003404	0.001986	0.002018	0.002279	0.00168	0.001774	0.00091	0.001096	0.000767	0.001891
	15	0.014352	0.014785	0.014481	0.012145	0.011077	0.011835	0.008923	0.009874	0.009398	0.007379	0.007052	0.007148	0.004464	0.005078	0.003025	0.002918	0.00307	0.004774
	50	0.031845	0.03173	0.030687	0.025891	0.025632	0.027243	0.022311	0.022398	0.023709	0.018365	0.018978	0.019136	0.012667	0.013314	0.009678	0.009512	0.009138	0.0103898
	125	0.042041	0.04571	0.043571	0.039187	0.038291	0.040111	0.036034	0.038764	0.036936	0.0303656	0.030729	0.030422	0.024076	0.024143	0.0228778	0.018314	0.01883	0.0195396
	250	0.048552	0.049817	0.051559	0.045994	0.045287	0.044783	0.0421769	0.0426201	0.0434976	0.039154	0.038127	0.03919	0.033274	0.032021	0.034158	0.025911	0.029128	0.029674
	500	0.05058	0.050555	0.054416	0.04934	0.050314	0.050322	0.049233	0.050202	0.048544	0.045641	0.046122	0.046278	0.041149	0.040513	0.0415723	0.036168	0.037363	0.038243
	Raw data for determination of KI(MUP) towards ATP for mut-GVHH-PmIleRS2
	c (ATP) / mM	c (mupirocin) = 0.0 mM			c (mupirocin) = 0.5 mM			c (mupirocin) = 1.0 mM			c (mupirocin) = 2.5 mM			c (mupirocin) = 5.0 mM
		vo / mM min-1			vo / mM min-1			vo / mM min-1			vo / mM min-1			vo / mM min-1
		Replica 1	Replica 2	Replica 3	Replica 1	Replica 2	Replica 3	Replica 1	Replica 2	Replica 3	Replica 1	Replica 2	Replica 3	Replica 1	Replica 2	Replica 3
	0.5	0.014368	0.01438	0.014294	0.006348	0.007395	0.008112	0.007164	0.005504	0.006247	0.003043	0.001317	0.001228	0.002057	0.002189	0.0025
	1	0.0264879	0.0275066	0.0284782	0.014405	0.014862	0.013867	0.011938	0.012024	0.012214	0.005575	0.005496	0.005511	0.003621	0.003417	0.003371
	2.5	0.054771	0.056513	0.0575913	0.032826	0.032639	0.03523	0.025199	0.024285	0.024025	0.013057	0.0174168	0.012814	0.007952	0.008415	0.008249
	5	0.0785469	0.0753017	0.0798664	0.053749	0.05359	0.055064	0.04205	0.043397	0.042599	0.024987	0.026002	0.024957	0.015086	0.015399	0.015764
	10	0.0949345	0.096216	0.0974863	0.07349	0.076323	0.076088	0.0635873	0.065793	0.064568	0.042208	0.0404541	0.042962	0.027714	0.026654	0.026503
	20	0.108106	0.111304	0.107722	0.09482	0.095694	0.094032	0.085338	0.087634	0.085591	0.0589601	0.0641599	0.059635	0.0430772	0.041352	0.042259
	Raw data for determination of KI(MUP) towards Ile for mut-GVHH-PmIleRS2
	c (Ile) / μM	c (mupirocin) = 0.0 mM			c (mupirocin) = 0.5 mM			c (mupirocin) = 1.0 mM			c (mupirocin) = 2.5 mM			c (mupirocin) = 5.0 mM			c (mupirocin) = 10.0 mM
		vo / mM min-1			vo / mM min-1			vo / mM min-1			vo / mM min-1			vo / mM min-1			vo / mM min-1
		Replica 1	Replica 2	Replica 3	Replica 1	Replica 2	Replica 3	Replica 1	Replica 2	Replica 3	Replica 1	Replica 2	Replica 3	Replica 1	Replica 2	Replica 3	Replica 1	Replica 2	Replica 3
	50	0.0187	0.0192115	0.019878	0.007424	0.008513	0.007864	0.007134	0.00706	0.007036	0.002788	0.003483	0.002091	0.002225	0.002387	0.001968	0.000938	0.000749	0.001269
	100	0.031511	0.0335326	0.036071	0.018486	0.019484	0.017916	0.012355	0.012459	0.012279	0.00609	0.005891	0.006283	0.00403	0.004384	0.003477	0.001917	0.001876	0.00205
	250	0.0568602	0.0557614	0.058311	0.036228	0.036824	0.036526	0.029396	0.029918	0.027943	0.014327	0.0164221	0.013531	0.008197	0.007855	0.008385	0.003837	0.004767	0.004286
	500	0.075179	0.0727697	0.07597	0.0558152	0.058713	0.057861	0.0446494	0.047127	0.044922	0.027006	0.027617	0.026371	0.015819	0.017705	0.016708	0.009751	0.010549	0.010231
	1000	0.088618	0.0891349	0.088453	0.0716873	0.07587	0.076054	0.064442	0.061518	0.063953	0.0420005	0.0450303	0.039815	0.029367	0.030077	0.029178	0.015489	0.016806	0.017262
	1500	0.094954	0.097	0.095593	0.086338	0.084419	0.084188	0.075109	0.072775	0.076214	0.052189	0.054998	0.051943	0.039622	0.039134	0.040245	0.022481	0.023975	0.024281

## Sheet: Suppl. fig. 3
	Enzyme kinetic time courses (initial enzyme volocity versus time)
	15 μM mut-GIHH-ECIleRS1					15 μM mut-GMHH-BmIleRS1
		vo / mM min-1					vo / mM min-1
	t / min	Replica 1	Replica 2	Replica 3		t / min	Replica 1	Replica 2	Replica 3
	1	2.21969	2.21815	1.91854		1	1.65614	1.76596	1.87754
	5	2.3944	2.17219	2.27122		5	1.77895	1.84702	1.94177
	15	2.57586	2.22927	2.30954		15	1.85498	1.90214	2.17092
	30	2.68591	2.40254	2.48573		30	2.08727	2.21539	2.35157
	45	3.4959	2.93024	3.02996		45	2.42403	2.5188	2.60896
	Positive control (1 nM wt-HMGH-BmIleRS1)					Negative control (Water)
		vo / mM min-1					vo / mM min-1
	t / min	Replica 1	Replica 2	Replica 3		t / min	Replica 1	Replica 2	Replica 3
	1	2.4849	3.32565	3.35256		1	0.091985	-	-
	5	6.38459	7.12569	7.73658		5	0.091897	-	-
	15	14.125	15.257	16.1855		15	0.092059	-	-
	30	27.9965	27.6357	29.2356		30	0.092111	-	-
	45	40.357	42.0254	42.9637		45	0.09212	-	-
	Quenched reaction mixture containing 1 nM wt-HVGH-PmIleRS1 as positive control			Quenched reaction mixture containing 15 μM mut-GIHH-EcIleRS1			Quenched reaction mixture containing 15 μM mut-GMHH-PmIleRS1
											Signal from 32P-Pi
											Signal from 32P-ATP
											Signal from 32P-PPi
											Origin
	1 5 15 30 45			1 5 15 30 45			1 5 15 30 45
Reaction time / min

## Sheet: Suppl. fig 4
Source files for phylogenetic analysis
Please double click on the icon to open the embedded file. For more information, consult the "General remarks" sheet

## Sheet: Suppl. fig. 8
	Enzyme kinetic time courses (initial enzyme volocity versus time) with varying mupirocin concentrations
	Raw data for determination of KI(MUP) towards ATP for mut-W130Q-PmIleRS2
	c (ATP) / mM	c (mupirocin) = 0.0 μM			c (mupirocin) = 1.0 μM			c (mupirocin) = 5.0 μM			c (mupirocin) = 10.0 μM			c (mupirocin) = 25.0 μM
		vo / mM min-1			vo / mM min-1			vo / mM min-1			vo / mM min-1			vo / mM min-1
		Replica 1	Replica 2	Replica 3	Replica 1	Replica 2	Replica 3	Replica 1	Replica 2	Replica 3	Replica 1	Replica 2	Replica 3	Replica 1	Replica 2	Replica 3
	2.5	0.023109	0.020662	0.021897	0.016095	0.016822	0.01574	0.008784	0.008591	0.0071921	0.005179	0.004841	0.0040601	0.001623	0.002195	0.00235
	5	0.029228	0.030168	0.02878	0.023572	0.026468	0.0232326	0.0135954	0.013564	0.0112541	0.007152	0.007519	0.00698211	0.00414512	0.0047207	0.0055254
	10	0.0349131	0.035602	0.0345785	0.0305034	0.0324307	0.028954	0.021004	0.020297	0.0182026	0.013011	0.013696	0.012401	0.006404	0.007372	0.0087995
	15	0.037258	0.038826	0.03658	0.034303	0.0356967	0.034398	0.025368	0.024396	0.02261	0.016795	0.016667	0.0154758	0.01013	0.009925	0.01101
	25	0.0394038	0.041024	0.0398	0.037688	0.039391	0.0387	0.029434	0.028774	0.0278301	0.0219756	0.022595	0.0203524	0.013374	0.012193	0.01445
	Raw data for determination of KI(MUP) towards Ile for mut-W130Q-PmIleRS2
	c (Ile) / μM	c (mupirocin) = 0.0 μM			c (mupirocin) = 1.0 μM			c (mupirocin) = 5.0 μM			c (mupirocin) = 10.0 μM			c (mupirocin) = 25.0 μM
		vo / mM min-1			vo / mM min-1			vo / mM min-1			vo / mM min-1			vo / mM min-1
		Replica 1	Replica 2	Replica 3	Replica 1	Replica 2	Replica 3	Replica 1	Replica 2	Replica 3	Replica 1	Replica 2	Replica 3	Replica 1	Replica 2	Replica 3
	10	0.024344	0.02304	0.02545	0.0192006	0.017832	0.0179925	0.009025	0.007744	0.0069845	0.00215	0.0043228	0.005245	0.002103	0.002051	0.00211
	20	0.034166	0.031599	0.0343125	0.0279513	0.025849	0.026847	0.0145938	0.013432	0.012998	0.00596	0.006697	0.0071025	0.003383	0.003381	0.003458
	40	0.0402506	0.041509	0.0420111	0.035365	0.032101	0.034665	0.0221019	0.019625	0.021454	0.013359	0.011639	0.0120212	0.008065	0.006573	0.006674
	80	0.0463009	0.047683	0.0479955	0.0415134	0.042372	0.043657	0.029776	0.027467	0.028884	0.020218	0.019169	0.020995	0.011997	0.011211	0.012014
	120	0.048871	0.049332	0.0510299	0.046096	0.045026	0.046858	0.033767	0.032741	0.0339856	0.025697	0.024269	0.0257847	0.015579	0.015188	0.0161

## Sheet: Suppl. fig. 13
	Atom names, atom types and atomic charges for mupirocin				Atom names, atom types and atomic charges for Ile-AMS
	Atom name	Atom type	Atomic charges		Atom name	Atom type	Atomic charges
	C7	c3	-0.192516		N	n3	-0.9168
	H40	hc	0.045929		CA	c3	0.1215
	H41	hc	0.045929		C	c	0.6511
	H42	hc	0.045929		O	o	-0.6291
	C6	c3	0.237954		CB	c3	-0.0577
	O2	oh	-0.681418		CG1	c3	-0.0814
	H39	ho	0.43449		CG2	c3	-0.0901
	H4	h1	0.088032		CD	c3	-0.1031
	C5	c3	0.015898		C1'	c3	0.2558
	C10	c3	-0.27553		C2	ca	0.6889
	H35	hc	0.077011		C2'	c3	0.0761
	H36	hc	0.077011		C3'	c3	0.0851
	H37	hc	0.077011		C4	ca	0.4758
	H3	hc	0.066074		C4'	c3	0.0921
	C4	cx	0.037224		C5	ca	-0.2382			Structure of mupirocin with designated atom names
	O1	os	-0.391945		C5'	c3	0.2218
	H2	h1	0.10098		C6	ca	0.7632
	C3	cx	0.02898		C8	cc	0.3897
	H1	h1	0.112393		N1	nb	-0.794
	C25	c3	-0.142991		N3	nb	-0.732
	H29	hc	0.070817		N3A	n	-0.6713
	H30	hc	0.070817		N5'	n3	-0.9151
	C23	c3	0.041905		N6	nh	-0.9575
	C21	c3	0.174318		N7	nd	-0.5301
	C19	c3	0.036021		N9	na	-0.284
	O8	oh	-0.702779		O1A	o	-0.6338
	H38	ho	0.466052		O2'	oh	-0.5878
	H20	h1	0.131083		O2A	o	-0.6338
	O9	oh	-0.695301		O3'	oh	-0.5938
	H43	ho	0.468355		O4'	os	-0.4176			Structure of Ile-AMS with designated atom names
	H23	h1	0.087215		SA	s6	1.5735
	H26	hc	0.089134		HG23	hc	0.0447
	C9	c3	-0.021985		HG22	hc	0.0447
	H5	h1	0.088118		HG21	hc	0.0447
	H6	h1	0.088118		HG12	hc	0.0377
	O7	os	-0.414575		HG11	hc	0.0377
	C17	c3	0.101901		HO3	ho	0.421
	H17	h1	0.118525		HO2	ho	0.422
	C15	c3	-0.06566		HNA	hn	0.3325
	H13	hc	0.058559		HN5	hn	0.4718
	H14	hc	0.058559		HN2	hn	0.3693
	C13	c2	0.020052		HN1	hn	0.3693
	C8	c2	-0.40299		HD3	hc	0.0437
	H33	ha	0.118493		HD2	hc	0.0437
	H34	ha	0.118493		HD1	hc	0.0437
	H8	hc	0.118493		HB	hc	0.0587
	C11	c3	-0.054018		HA1	h1	0.1017
	H7	hc	0.043744		H8	h5	0.0948
	C1	c	0.675721		H62	hn	0.4488
	O4	o	-0.584931		H61	hn	0.4488
	O3	os	-0.325571		H52	h1	0.0687
	C26	c3	-0.088394		H51	h1	0.0687
	H31	h1	0.120627		H4	h1	0.0827
	H32	h1	0.120627		H3	h1	0.0987
	C24	c3	-0.054859		H2'	h1	0.0877
	H27	hc	0.046484		H2	h5	0.0521
	H28	hc	0.046484		H1	h2	0.1347
	C22	c3	0.018468
	H24	hc	-0.009695
	H25	hc	-0.009695
	C20	c3	0.02099
	H21	hc	-0.031662
	H22	hc	-0.031662
	C18	c3	0.000154
	H18	hc	-0.000695
	H19	hc	-0.000695
	C16	c3	0.004906
	H15	hc	-0.003002
	H16	hc	-0.003002
	C14	c3	0.007274
	H11	hc	-0.001036
	H12	hc	-0.001036
	C12	c3	-0.035303
	H9	hc	-0.037749
	H10	hc	-0.037749
	C2	c	0.838468
	O6	o	-0.830688
	O5	o	-0.830688

## Sheet: Suppl. fig. 15
		Source files for synthesis of compounds 1-3
		Please double click on the icon to open the embedded file. For more information, consult the "General remarks" sheet
		IR spectrum of sulfamoyl chloride
		Wavenumber / cm-1: 3379.2, 3279.4 (m, NH), 1373.8, 1176.8 (s, S=O).
		13C NMR spectra of compounds 1-3
		Compound 1
		13C NMR (DMSO-d6) δ/ppm: 156.62 (C-Ad), 153.31 (CH-Ad), 149.19 (C-Ad), 140.22 (CH-Ad), 119.55, 114.04 (C-Ad, O-C-O), 89.56, 84.05, 83.78, 81.63 (C1′-C4′), 68.53 (C5′), 27.41, 25.64 (2 × CH3-isopropylidene).
		Compound 2
		13C NMR (DMSO-d6) δ/ppm: 176.22 (C=O), 156.55, 155.50, 149.48 (2 × C-Ad, C=O Boc), 153.23 (CH-Ad), 139.93 (CH-Ad), 119.28, 113.61 (C-Ad, O-C-O), 89.68, 84.14, 83.93, 82.07 (C1′-C4′), 78.01 (C-Boc), 67.58 (C5′), 60.89 (CHα-Ile), 38.55 (CH-Ile), 28.65 (CH3-Boc), 27.51, 25.62 (2 × CH3-isopropylidene), 24.75 (CH2-Ile), 16.16, 12.12 (2 × CH3-Ile).
		Compound 3
		13C NMR (D2O) δ/ppm: 175.00 (C=O), 154.48, 148.52 (2 × C-Ad), 151.62 (CH-Ad), 139.85 (CH-Ad), 118.25 (C-Ad), 87.36, 82.27, 74.13, 70.11 (C1′-C4), 68.25 (C5′), 60.03 (CHα-Ile), 36.35 (CH-Ile), 24.08 (CH2-Ile), 14.43, 10.88 (2 × CH3-Ile).
		1H NMR spectra of compounds 1-3
		Compound 1
		1H NMR (DMSO-d6) δ/ppm: 8.45 (s, 1H, H-8); 8.30 (s, 1H, H-2); 8.04 (br s, 2H, SO2NH2); 7.65 (s, 2H, NH2); 6.26 (d, 1H, J1’,2’= 2.3 Hz, H-1’); 5.44 (dd, 1H, J2’,3’ = 6.3 Hz, J2’,1’ = 2.4 Hz, H-2’); 5.09 (dd, 1H, J3’,2’ = 6.2 Hz, J3’,4’ = 3.1 Hz, H-3’); 4.51-4.42 (m, 1H, H-4’); 4.24 (dd, 1H, J5a’,4’ = 5.2 Hz, J5a’,5b’ = 10.9 Hz, H-5a’); 4.15 (dd, 1H, J5b’,4’ = 6.3 Hz, J5a’,5b’ = 10.7 Hz, H-5b’); 1.…
		Compound 2
		1H NMR (DMSO-d6) δ/ppm: 8.39 (s, 1H, H-8); 8.16 (s, 1H, H-2); 7.32 (br s, 2H, NH2); 6.16 (d, 1H, J1’,2’ = 3.0 Hz, H-1’); 5.79 (d, 1H, J = 8.5 Hz, NH-Ile); 5.34 (dd, 1H, J2’,3’ = 6.1 Hz, J2’,1’ = 3.0 Hz, H-2’); 5.02-4.96 (m, 2H, H-3’, H-4’); 4.41-4.38 (m, 1H, H-5a’); 4.05-3.97 (app t, 1H, J5b’,5a’ = 4.2 Hz H-5b’); 3.66 (dd, 1H, J = 8.4 Hz, J = 5.0 Hz, CHα-Ile); 3.49-3.43 (m, 1H, CH-Ile); 3.18 (br …
		Compound 3
		1H NMR (D2O) δ/ppm: 8.29 (s, 1H, H-8); 8.11 (s, 1H, H-2); 6.11 (d, 1H, J1’,2’ = 5.5 Hz, H-1’); 4.65 (app t, 1H, J = 5.3 Hz, H-2’); 4.42 (app t, 1H, J = 4.6 Hz, H-3’); 4.36-4.34 (m, 1H, H-4’); 4.31-4.30 (m, 2H, H-5a’, H-5b’); 3.51 (d, 1H, J = 4.4 Hz, CHα-Ile); 1.84-1.78 (m, 1H, CH-Ile); 1.35-1.23 (m, 1H, CH2-Ile); 1.11-0.99 (m, 1H, CH2-Ile); 0.83 (d, 3H, J = 7.0 Hz, CH3-Ile); 0.72 (t, 3H, J = 7.4 …
		Compounds 3 purity verification using mass spectrometry analysis
		ESI-MS: m/z [M+H]+ calculated for C16H25N7O7S: 459.15, found: 460.4.
